# Supplementary material for: Dietary Probiotic Supplementation Suppresses Subclinical Necrotic Enteritis in Broiler Chickens in a Microbiota-Dependent Manner
Source: Front Immunol. 2022 Mar 18;13:855426. doi: 10.3389/fimmu.2022.855426 (PMC8972058; doi:10.3389/fimmu.2022.855426)
Supplement: Supplementary file 2 [file Table_1.xls]

## Sheet: Table 1
Table 1 Composition of the basal diet and nutrient levels for broilers
Ingredienta				Diet (%)
Ground yellow corn				56
Soybean meal				37
Soybean oil				3.66
Ground limestone				0.57
Dicalcium phosphate				1.8
Salt				0.3
Choline chloride				0.1
DL-Met				0.24
Micronutrientsb				0.33
Calculated nutrients level (%)
ME (MJ/kg)				12.39
CP				21.17
Lys				1.19
Met				0.5
Met + Cys				0.86
Ca				0.85
Nonphytate P				0.44
a Ingredient and nutrient composition are reported on as-fed basis b Micronutrients are provided per kilogram of diet: vitamin A (all-trans retinol acetate), 12,500 IU; cholecalciferol, 2500 IU; vitamin E (all-rac-a-tocopherol acetate), 18.75 IU; vitamin K (menadione Na bisulfate), 5.0 mg; thiamin (thiamin mononitrate), 2.5 mg; ribofavin, 7.5 mg; vitamin B6, 5.0 mg; vitamin B12, 0.0025 mg; pantot…

## Sheet: Table 2
Table 2 Sequences of primer pairs used for qRT-PCR
Gene		Primer Sequence				Reference
Claudin-1		F: AAGTGCATGGAGGATGACCA R: GCCACTCTGTTGCCATACCA				[33]
Claudin-3		F: CCAAGATCACCATCGTCTCC R: CACCAGCGGGTTGTAGAAAT				[33]
Occludin		F: AGTTCGACACCGACCTGAAG R: TCCTGGTATTGAGGGCTGTC				[33]
Zonula occluden-1		F: GGAGTACGAGCAGTCAACATAC R: GAGGCGCACGATCTTCATAA				[34]
Zonula occluden-2		F: GCGTCCCATCCTGAGAAATAC R: CTTGTTCACTCCCTTCCTCTTC				[34]
SCD1		F:ACCATACATTCCCCTACGACT R:TTTTCCGGGCCAAGATGACC				[35]
PGC-1α		F: ACGGAGTTCCAATCGC R: AACCCTTACAACCTTCACAA				[36]
mTOR		F: CATGTCAGGCACTGTGTCTATTCTC R: CTTTCGCCCTTGTTTCTTCACT				[36]
C. perfringens		F: GGCGGTAATATATCTGTTGAAGG R: ACCGTCCTTAGTCTCAAC				[32]
16s		F: GCCAGCAGCCGCGGTAA R: AGGGTATCTAATCCT				[32]
SGLT1		F: AGCATTTCAGCATGGTGTGTCTTC R: GATGCTCCTATCTCAGGGCAGTTC				[37]
GLUT2		F: CACACTATGGGCGCATGCT R: ATTGTCCCTGGAGGTGTTGGTG				[37]
rBAT		F: CCCGCCGTTCAACAAGAG R: AATTAAATCCATCGACTCCTTTGC				[37]
CAT1		F: CAAGAGGAAAACTCCAGTAATTGCA R: AAGTCGAAGAGGAAGGCCATAA				[37]
GADPH		F:GGTGAAAGTCGGAGTCAACGG R:CGATGAAGGGATCATTGATGGC				[38]
References
[33] Wu Y, Zhen W, Geng Y, Wang Z, Guo Y. Pretreatment with probiotic Enterococcus faecium NCIMB 11181 ameliorates necrotic enteritis-induced intestinal barrier injury in broiler chickens. Sci Rep. (2019) 9:10256. doi: 10.1038/s41598-019-46578-x
[34] Emami NK, Calik A, White MB, Young M, Dalloul RA. Necrotic enteritis in broiler chickens: the role of tight junctions and mucosal immune responses in alleviating the effect of the disease. Microorganisms. (2019) 7:231. doi: 10.3390/microorganisms7080231
[35] Qing X, Zeng D, Wang H, Ni X, Liu L, Lai J, et al. Preventing subclinical necrotic enteritis through Lactobacillus johnsonii BS15 by ameliorating lipid metabolism and intestinal microflora in broiler chickens. AMB Express. (2017) 7:139. doi: 10.1186/s13568-017-0439-5
[36] Emami NK, Calik A, White MB, Kimminau EA, Dalloul RA. Effect of probiotics and multi-component feed additives on microbiota, gut barrier and immune responses in broiler chickens during subclinical necrotic enteritis. Front Vet Sci. (2020) 7:572142. doi: 10.3389/fvets.2020.572142
[32] Huang T, Peng XY, Gao B, Wei QL, Xiang R, Yuan MG, et al. The effect of Clostridium butyricum on gut microbiota, immune response and intestinal barrier function during the development of necrotic enteritis in chickens. Front Microbiol. (2019) 10:2309. doi: 10.3389/fmicb.2019.02309
[37] Hayat K, Bodinga BM, Han D, Yang X, Sun Q, Aleya L, et al. Effects of dietary inclusion of chromium propionate on growth performance, intestinal health, immune response and nutrient transporter gene expression in broilers. Sci Total Environ. (2020) 705:135869. doi: 10.1016/j.scitotenv.2019.135869
[38] Khalique A, Zeng D, Wang H, Qing X, Zhou Y, Xin J, et al. Transcriptome analysis revealed ameliorative effect of probiotic Lactobacillus johnsonii BS15 against subclinical necrotic enteritis induced hepatic inflammation in broilers. Microb Pathog. (2019) 132:201-207. doi: 10.1016/j.micpath.2019.05.011

## Sheet: Table 3
Table 3 GO enrichment analysis in NC-vs-PC
NC-vs-PC.C
GO ID	Description	GeneRatio	BgRatio	pvalue	p.adjust	geneID
GO:0000835	ER ubiquitin ligase complex	1	3	0.0119844	0.455858	ncbi_430766
GO:0000153	cytoplasmic ubiquitin ligase complex	1	6	0.0238293	0.455858	ncbi_430766
GO:0033178	proton-transporting two-sector ATPase complex, catalytic domain	1	6	0.0238293	0.455858	ncbi_431564
GO:0090575	RNA polymerase II transcription factor complex	1	8	0.0316492	0.455858	ncbi_769000
GO:0044798	nuclear transcription factor complex	1	12	0.047107	0.455858	ncbi_769000
GO:0034358	plasma lipoprotein particle	1	14	0.0547459	0.455858	ncbi_396476
GO:1990777	lipoprotein particle	1	14	0.0547459	0.455858	ncbi_396476
GO:0032994	protein-lipid complex	1	15	0.058543	0.455858	ncbi_396476
GO:0042611	MHC protein complex	1	20	0.0773075	0.455858	ncbi_768350
NC-vs-PC.F
GO ID	Description	GeneRatio	BgRatio	pvalue	p.adjust	geneID
GO:0046906	tetrapyrrole binding	4	80	0.000376967	0.0557911	ncbi_396485;ncbi_416651;ncbi_416652;ncbi_426785
GO:0004753	saccharopine dehydrogenase activity	1	1	0.00435486	0.203694	ncbi_417757
GO:0047635	alanine-oxo-acid transaminase activity	1	1	0.00435486	0.203694	ncbi_415746
GO:0005215	transporter activity	7	579	0.0110938	0.203694	ncbi_101750363;ncbi_396485;ncbi_396532;ncbi_416651;ncbi_416652;ncbi_427352;ncbi_431564
GO:0001227	transcriptional repressor activity, RNA polymerase II transcription regulatory region sequence-specific binding	1	3	0.0130094	0.203694	ncbi_107057587
GO:0022804	active transmembrane transporter activity	3	118	0.0143489	0.203694	ncbi_396532;ncbi_427352;ncbi_431564
GO:0005072	transforming growth factor beta receptor, cytoplasmic mediator activity	1	4	0.0173092	0.203694	ncbi_769000
GO:0005283	sodium:amino acid symporter activity	1	4	0.0173092	0.203694	ncbi_427352
GO:0005416	cation:amino acid symporter activity	1	4	0.0173092	0.203694	ncbi_427352
GO:0019865	immunoglobulin binding	1	4	0.0173092	0.203694	ncbi_100049618
GO:0046914	transition metal ion binding	8	791	0.0180809	0.203694	ncbi_100858989;ncbi_395706;ncbi_396485;ncbi_416651;ncbi_416652;ncbi_427010;ncbi_427264;ncbi_431003
GO:0022892	substrate-specific transporter activity	6	501	0.0197026	0.203694	ncbi_396485;ncbi_396532;ncbi_416651;ncbi_416652;ncbi_427352;ncbi_431564
GO:0002020	protease binding	1	5	0.0215908	0.203694	ncbi_430766
GO:0016702	oxidoreductase activity, acting on single donors with incorporation of molecular oxygen, incorporation of two atoms of oxygen	1	5	0.0215908	0.203694	ncbi_426785
GO:0008514	organic anion transmembrane transporter activity	2	57	0.0253168	0.203694	ncbi_396532;ncbi_427352
GO:0016646	oxidoreductase activity, acting on the CH-NH group of donors, NAD or NADP as acceptor	1	6	0.0258543	0.203694	ncbi_417757
GO:0008200	ion channel inhibitor activity	1	7	0.0300997	0.203694	ncbi_107055431
GO:0015301	anion:anion antiporter activity	1	7	0.0300997	0.203694	ncbi_396532
GO:0046872	metal ion binding	9	1054	0.0328245	0.203694	ncbi_100858989;ncbi_101750363;ncbi_395706;ncbi_396485;ncbi_416651;ncbi_416652;ncbi_427010;ncbi_427264;ncbi_431003
GO:0000976	transcription regulatory region sequence-specific DNA binding	3	164	0.0338861	0.203694	ncbi_107057587;ncbi_428443;ncbi_769000
GO:0005343	organic acid:sodium symporter activity	1	8	0.0343272	0.203694	ncbi_427352
GO:0016248	channel inhibitor activity	1	8	0.0343272	0.203694	ncbi_107055431
GO:1990837	sequence-specific double-stranded DNA binding	3	166	0.0349431	0.203694	ncbi_107057587;ncbi_428443;ncbi_769000
GO:0015291	secondary active transmembrane transporter activity	2	69	0.0360279	0.203694	ncbi_396532;ncbi_427352
GO:0043566	structure-specific DNA binding	2	71	0.0379575	0.203694	ncbi_107055444;ncbi_769000
GO:0015370	solute:sodium symporter activity	1	9	0.0385367	0.203694	ncbi_427352
GO:0016701	oxidoreductase activity, acting on single donors with incorporation of molecular oxygen	1	9	0.0385367	0.203694	ncbi_426785
GO:0042562	hormone binding	1	9	0.0385367	0.203694	ncbi_112531842
GO:0003690	double-stranded DNA binding	3	178	0.041644	0.204886	ncbi_107057587;ncbi_428443;ncbi_769000
GO:0016645	oxidoreductase activity, acting on the CH-NH group of donors	1	10	0.0427285	0.204886	ncbi_417757
GO:0005160	transforming growth factor beta receptor binding	1	11	0.0469024	0.204886	ncbi_769000
GO:0016504	peptidase activator activity	1	11	0.0469024	0.204886	ncbi_430766
GO:0042287	MHC protein binding	1	11	0.0469024	0.204886	ncbi_431564
GO:0043565	sequence-specific DNA binding	3	187	0.0470684	0.204886	ncbi_107057587;ncbi_428443;ncbi_769000
GO:0003823	antigen binding	1	21	0.0876816	0.254449	ncbi_768350
GO:0032934	sterol binding	1	24	0.0995813	0.26414	ncbi_769212
GO:0005496	steroid binding	1	29	0.11908	0.275661	ncbi_769212
GO:0008289	lipid binding	2	236	0.274572	0.427754	ncbi_107049174;ncbi_769212
GO:0005126	cytokine receptor binding	1	79	0.292822	0.44678	ncbi_769000
GO:0005543	phospholipid binding	1	145	0.471961	0.607393	ncbi_107049174
NC-vs-PC.P
GO ID	Description	GeneRatio	BgRatio	pvalue	p.adjust	geneID
GO:0015669	gas transport	3	12	1.24754e-05	0.00833355	ncbi_396485;ncbi_416651;ncbi_416652
GO:1902578	single-organism localization	12	1186	0.00149471	0.281548	ncbi_100049618;ncbi_107049046;ncbi_107049174;ncbi_112531842;ncbi_396311;ncbi_396485;ncbi_396532;ncbi_416651;ncbi_416652;ncbi_427352;ncbi_431564;ncbi_769000
GO:0021988	olfactory lobe development	2	19	0.0025301	0.281548	ncbi_107057587;ncbi_428443
GO:0044765	single-organism transport	11	1108	0.0029296	0.281548	ncbi_100049618;ncbi_107049046;ncbi_112531842;ncbi_396311;ncbi_396485;ncbi_396532;ncbi_416651;ncbi_416652;ncbi_427352;ncbi_431564;ncbi_769000
GO:0002347	response to tumor cell	1	1	0.00398495	0.281548	ncbi_101750363
GO:0006810	transport	13	1549	0.00491993	0.281548	ncbi_100049618;ncbi_107049046;ncbi_107049174;ncbi_112531842;ncbi_396311;ncbi_396485;ncbi_396532;ncbi_416651;ncbi_416652;ncbi_427352;ncbi_430766;ncbi_431564;ncbi_769000
GO:0006955	immune response	3	96	0.00644161	0.281548	ncbi_100049618;ncbi_428443;ncbi_769212
GO:0006886	intracellular protein transport	4	189	0.0064788	0.281548	ncbi_107049046;ncbi_107049174;ncbi_396311;ncbi_430766
GO:0001704	formation of primary germ layer	2	32	0.00710417	0.281548	ncbi_428443;ncbi_769000
GO:0002883	regulation of hypersensitivity	1	2	0.00795445	0.281548	ncbi_100049618
GO:0006553	lysine metabolic process	1	2	0.00795445	0.281548	ncbi_417757
GO:0006554	lysine catabolic process	1	2	0.00795445	0.281548	ncbi_417757
GO:0009068	aspartate family amino acid catabolic process	1	2	0.00795445	0.281548	ncbi_417757
GO:0032927	positive regulation of activin receptor signaling pathway	1	2	0.00795445	0.281548	ncbi_769000
GO:0090100	positive regulation of transmembrane receptor protein serine/threonine kinase signaling pathway	1	2	0.00795445	0.281548	ncbi_769000
GO:0002263	cell activation involved in immune response	2	34	0.00799517	0.281548	ncbi_100049618;ncbi_428443
GO:0002366	leukocyte activation involved in immune response	2	34	0.00799517	0.281548	ncbi_100049618;ncbi_428443
GO:0048002	antigen processing and presentation of peptide antigen	2	36	0.00893387	0.281548	ncbi_100049618;ncbi_768350
GO:0071702	organic substance transport	7	635	0.0114124	0.281548	ncbi_107049046;ncbi_107049174;ncbi_396311;ncbi_396532;ncbi_427352;ncbi_430766;ncbi_769000
GO:0002864	regulation of acute inflammatory response to antigenic stimulus	1	3	0.0119086	0.281548	ncbi_100049618
GO:0002888	positive regulation of myeloid leukocyte mediated immunity	1	3	0.0119086	0.281548	ncbi_100049618
GO:0006522	alanine metabolic process	1	3	0.0119086	0.281548	ncbi_415746
GO:0009078	pyruvate family amino acid metabolic process	1	3	0.0119086	0.281548	ncbi_415746
GO:0010766	negative regulation of sodium ion transport	1	3	0.0119086	0.281548	ncbi_107055431
GO:0021826	substrate-independent telencephalic tangential migration	1	3	0.0119086	0.281548	ncbi_107057587
GO:0021843	substrate-independent telencephalic tangential interneuron migration	1	3	0.0119086	0.281548	ncbi_107057587
GO:0070841	inclusion body assembly	1	3	0.0119086	0.281548	ncbi_430766
GO:0002252	immune effector process	3	121	0.0121315	0.281548	ncbi_100049618;ncbi_101750363;ncbi_428443
GO:0071822	protein complex subunit organization	6	492	0.0122229	0.281548	ncbi_101750363;ncbi_107049046;ncbi_427352;ncbi_430766;ncbi_693250;ncbi_769000
GO:0019882	antigen processing and presentation	2	44	0.0131503	0.281775	ncbi_100049618;ncbi_768350
GO:0051234	establishment of localization	13	1739	0.0132069	0.281775	ncbi_100049618;ncbi_107049046;ncbi_107049174;ncbi_112531842;ncbi_396311;ncbi_396485;ncbi_396532;ncbi_416651;ncbi_416652;ncbi_427352;ncbi_430766;ncbi_431564;ncbi_769000
GO:0002376	immune system process	7	661	0.0140375	0.281775	ncbi_100049618;ncbi_101750363;ncbi_395614;ncbi_396311;ncbi_428443;ncbi_768350;ncbi_769212
GO:0034613	cellular protein localization	5	366	0.014236	0.281775	ncbi_107049046;ncbi_107049174;ncbi_107055431;ncbi_396311;ncbi_430766
GO:0070727	cellular macromolecule localization	5	368	0.0145479	0.281775	ncbi_107049046;ncbi_107049174;ncbi_107055431;ncbi_396311;ncbi_430766
GO:0051649	establishment of localization in cell	6	513	0.0148016	0.281775	ncbi_100049618;ncbi_107049046;ncbi_107049174;ncbi_396311;ncbi_430766;ncbi_769000
GO:0015031	protein transport	5	372	0.0151855	0.281775	ncbi_107049046;ncbi_107049174;ncbi_396311;ncbi_430766;ncbi_769000
GO:0090085	regulation of protein deubiquitination	1	4	0.0158474	0.286109	ncbi_430766
GO:0006612	protein targeting to membrane	2	50	0.0167766	0.287353	ncbi_107049046;ncbi_396311
GO:0007369	gastrulation	2	50	0.0167766	0.287353	ncbi_428443;ncbi_769000
GO:0051179	localization	15	2246	0.0197003	0.322121	ncbi_100049618;ncbi_107049046;ncbi_107049174;ncbi_107055431;ncbi_107057587;ncbi_112531842;ncbi_396311;ncbi_396485;ncbi_396532;ncbi_416651;ncbi_416652;ncbi_427352;ncbi_430766;ncbi_431564;ncbi_769000
GO:0051668	localization within membrane	1	5	0.0197709	0.322121	ncbi_107049174
GO:0051641	cellular localization	7	712	0.0204235	0.324831	ncbi_100049618;ncbi_107049046;ncbi_107049174;ncbi_107055431;ncbi_396311;ncbi_430766;ncbi_769000
GO:0045184	establishment of protein localization	5	405	0.0211798	0.329026	ncbi_107049046;ncbi_107049174;ncbi_396311;ncbi_430766;ncbi_769000
GO:0016032	viral process	2	59	0.0229149	0.336547	ncbi_107049046;ncbi_430766
GO:0021536	diencephalon development	1	6	0.0236792	0.336547	ncbi_107057587
GO:0043090	amino acid import	1	6	0.0236792	0.336547	ncbi_427352
GO:0043267	negative regulation of potassium ion transport	1	6	0.0236792	0.336547	ncbi_107055431
GO:0044764	multi-organism cellular process	2	62	0.025138	0.347516	ncbi_107049046;ncbi_430766
GO:0006487	protein N-linked glycosylation	1	7	0.0275724	0.347516	ncbi_430766
GO:0007586	digestion	1	7	0.0275724	0.347516	ncbi_107057587
GO:0043297	apical junction assembly	1	7	0.0275724	0.347516	ncbi_107055431
GO:0070830	bicellular tight junction assembly	1	7	0.0275724	0.347516	ncbi_107055431
GO:1901606	alpha-amino acid catabolic process	1	7	0.0275724	0.347516	ncbi_417757
GO:0002886	regulation of myeloid leukocyte mediated immunity	1	8	0.0314505	0.377564	ncbi_100049618
GO:0090150	establishment of protein localization to membrane	2	70	0.0314746	0.377564	ncbi_107049046;ncbi_396311
GO:0051259	protein oligomerization	3	175	0.0319654	0.377564	ncbi_101750363;ncbi_427352;ncbi_430766
GO:0002861	regulation of inflammatory response to antigenic stimulus	1	9	0.0353135	0.377564	ncbi_100049618
GO:0018904	ether metabolic process	1	9	0.0353135	0.377564	ncbi_107049459
GO:0021537	telencephalon development	2	75	0.0357225	0.377564	ncbi_107057587;ncbi_428443
GO:0045321	leukocyte activation	3	188	0.0383153	0.377564	ncbi_100049618;ncbi_395614;ncbi_428443
GO:0002287	alpha-beta T cell activation involved in immune response	1	10	0.0391616	0.377564	ncbi_428443
GO:0002292	T cell differentiation involved in immune response	1	10	0.0391616	0.377564	ncbi_428443
GO:0002293	alpha-beta T cell differentiation involved in immune response	1	10	0.0391616	0.377564	ncbi_428443
GO:0015800	acidic amino acid transport	1	10	0.0391616	0.377564	ncbi_427352
GO:0015813	L-glutamate transport	1	10	0.0391616	0.377564	ncbi_427352
GO:0036314	response to sterol	1	10	0.0391616	0.377564	ncbi_769000
GO:0002712	regulation of B cell mediated immunity	1	11	0.0429947	0.377564	ncbi_100049618
GO:0002889	regulation of immunoglobulin mediated immune response	1	11	0.0429947	0.377564	ncbi_100049618
GO:0034394	protein localization to cell surface	1	11	0.0429947	0.377564	ncbi_107055431
GO:0050670	regulation of lymphocyte proliferation	2	84	0.0438902	0.377564	ncbi_395614;ncbi_769212
GO:0007159	leukocyte cell-cell adhesion	2	86	0.0457919	0.377564	ncbi_107049174;ncbi_428443
GO:0006461	protein complex assembly	4	342	0.045859	0.377564	ncbi_101750363;ncbi_427352;ncbi_430766;ncbi_769000
GO:0070271	protein complex biogenesis	4	342	0.045859	0.377564	ncbi_101750363;ncbi_427352;ncbi_430766;ncbi_769000
GO:0002275	myeloid cell activation involved in immune response	1	12	0.046813	0.377564	ncbi_100049618
GO:0006301	postreplication repair	1	12	0.046813	0.377564	ncbi_430766
GO:0032944	regulation of mononuclear cell proliferation	2	89	0.048701	0.377564	ncbi_395614;ncbi_769212
GO:0045165	cell fate commitment	2	89	0.048701	0.377564	ncbi_107057587;ncbi_428443
GO:0002673	regulation of acute inflammatory response	1	13	0.0506164	0.377564	ncbi_100049618
GO:0030183	B cell differentiation	1	13	0.0506164	0.377564	ncbi_395614
GO:0046632	alpha-beta T cell differentiation	1	13	0.0506164	0.377564	ncbi_428443
GO:0070663	regulation of leukocyte proliferation	2	91	0.0506772	0.377564	ncbi_395614;ncbi_769212
GO:0002286	T cell activation involved in immune response	1	14	0.0544051	0.377564	ncbi_428443
GO:0030098	lymphocyte differentiation	2	97	0.0567768	0.377564	ncbi_395614;ncbi_428443
GO:0006754	ATP biosynthetic process	1	16	0.0619385	0.377564	ncbi_431564
GO:0046034	ATP metabolic process	1	18	0.0694134	0.377564	ncbi_431564
GO:0042516	regulation of tyrosine phosphorylation of Stat3 protein	1	21	0.0805174	0.377564	ncbi_396488
GO:0015988	energy coupled proton transmembrane transport, against electrochemical gradient	1	22	0.0841901	0.377564	ncbi_431564
GO:0050727	regulation of inflammatory response	1	22	0.0841901	0.377564	ncbi_100049618
GO:0002285	lymphocyte activation involved in immune response	1	23	0.0878484	0.377564	ncbi_428443
GO:0002478	antigen processing and presentation of exogenous peptide antigen	1	24	0.0914926	0.377564	ncbi_100049618
GO:0002706	regulation of lymphocyte mediated immunity	1	24	0.0914926	0.377564	ncbi_100049618
GO:0046631	alpha-beta T cell activation	1	24	0.0914926	0.377564	ncbi_428443
GO:0048534	hematopoietic or lymphoid organ development	3	270	0.0916077	0.377564	ncbi_395614;ncbi_396311;ncbi_428443
GO:0051249	regulation of lymphocyte activation	2	131	0.0955564	0.377564	ncbi_395614;ncbi_769212
GO:0019884	antigen processing and presentation of exogenous antigen	1	26	0.0987385	0.377564	ncbi_100049618
GO:0032006	regulation of TOR signaling	1	26	0.0987385	0.377564	ncbi_107049174
GO:0042113	B cell activation	1	26	0.0987385	0.377564	ncbi_395614
GO:0002521	leukocyte differentiation	2	136	0.101775	0.377564	ncbi_395614;ncbi_428443
GO:0002705	positive regulation of leukocyte mediated immunity	1	28	0.105928	0.377564	ncbi_100049618
GO:0002520	immune system development	3	289	0.106896	0.377564	ncbi_395614;ncbi_396311;ncbi_428443
GO:0002694	regulation of leukocyte activation	2	146	0.114539	0.377564	ncbi_395614;ncbi_769212
GO:0002822	regulation of adaptive immune response based on somatic recombination of immune receptors built from immunoglobulin superfamily domains	1	31	0.116608	0.377564	ncbi_100049618
GO:0030888	regulation of B cell proliferation	1	31	0.116608	0.377564	ncbi_769212
GO:0046649	lymphocyte activation	2	151	0.121072	0.377564	ncbi_395614;ncbi_428443
GO:0002819	regulation of adaptive immune response	1	35	0.130656	0.377564	ncbi_100049618
GO:0002699	positive regulation of immune effector process	1	38	0.141048	0.383009	ncbi_100049618
GO:0002703	regulation of leukocyte mediated immunity	1	38	0.141048	0.383009	ncbi_100049618
GO:0042509	regulation of tyrosine phosphorylation of STAT protein	1	38	0.141048	0.383009	ncbi_396488
GO:0050864	regulation of B cell activation	1	41	0.15132	0.387507	ncbi_769212
GO:0046425	regulation of JAK-STAT cascade	1	51	0.184705	0.407404	ncbi_396488
GO:1904892	regulation of STAT cascade	1	51	0.184705	0.407404	ncbi_396488
GO:0017015	regulation of transforming growth factor beta receptor signaling pathway	1	52	0.187972	0.408113	ncbi_769000
GO:1903844	regulation of cellular response to transforming growth factor beta stimulus	1	52	0.187972	0.408113	ncbi_769000
GO:0030217	T cell differentiation	1	53	0.191227	0.408113	ncbi_428443
GO:0001816	cytokine production	1	60	0.213657	0.427313	ncbi_428443
GO:0019221	cytokine-mediated signaling pathway	1	63	0.223083	0.430693	ncbi_396488
GO:0002682	regulation of immune system process	3	420	0.233521	0.443103	ncbi_100049618;ncbi_395614;ncbi_769212
GO:0002768	immune response-regulating cell surface receptor signaling pathway	1	71	0.247687	0.454546	ncbi_100049618
GO:0042110	T cell activation	1	75	0.259703	0.467605	ncbi_428443
GO:0070489	T cell aggregation	1	75	0.259703	0.467605	ncbi_428443
GO:0071593	lymphocyte aggregation	1	75	0.259703	0.467605	ncbi_428443
GO:0070486	leukocyte aggregation	1	78	0.268592	0.475914	ncbi_428443
GO:0030099	myeloid cell differentiation	1	82	0.280284	0.492709	ncbi_396311
GO:0002697	regulation of immune effector process	1	89	0.300308	0.513057	ncbi_100049618
GO:0002764	immune response-regulating signaling pathway	1	110	0.357184	0.554881	ncbi_100049618
GO:0043410	positive regulation of MAPK cascade	1	124	0.392576	0.576122	ncbi_769212
GO:0050778	positive regulation of immune response	1	136	0.421399	0.59387	ncbi_100049618
GO:0006629	lipid metabolic process	2	403	0.481809	0.639858	ncbi_112531842;ncbi_395706
GO:0034097	response to cytokine	1	167	0.48984	0.645391	ncbi_396488
GO:0033993	response to lipid	1	174	0.504168	0.655222	ncbi_769000
GO:0050776	regulation of immune response	1	201	0.555858	0.683818	ncbi_100049618
GO:0001817	regulation of cytokine production	1	219	0.587365	0.703154	ncbi_100049618
GO:0043408	regulation of MAPK cascade	1	224	0.595724	0.707531	ncbi_769212
GO:0002684	positive regulation of immune system process	1	244	0.627545	0.731589	ncbi_100049618

## Sheet: Table 4
Table 4 GO enrichment analysis in PC-vs-BL
PC-vs-BL.C
GO ID	Description	GeneRatio	BgRatio	pvalue	p.adjust	geneID
GO:0042611	MHC protein complex	3	20	8.95803e-06	0.000331447	ncbi_100859134;ncbi_427746;ncbi_768350
GO:0098797	plasma membrane protein complex	3	66	0.000338261	0.00625783	ncbi_100859134;ncbi_427746;ncbi_768350
GO:0044459	plasma membrane part	4	404	0.00912721	0.112569	ncbi_100859134;ncbi_418146;ncbi_427746;ncbi_768350
GO:0098796	membrane protein complex	3	282	0.0205166	0.133192	ncbi_100859134;ncbi_427746;ncbi_768350
GO:0005886	plasma membrane	4	520	0.0215041	0.133192	ncbi_100859134;ncbi_418146;ncbi_427746;ncbi_768350
GO:0071944	cell periphery	4	534	0.0234754	0.133192	ncbi_100859134;ncbi_418146;ncbi_427746;ncbi_768350
GO:0031225	anchored component of membrane	1	12	0.0251985	0.133192	ncbi_396127
PC-vs-BL.F
GO ID	Description	GeneRatio	BgRatio	pvalue	p.adjust	geneID
GO:0003823	antigen binding	3	21	1.45051e-05	0.000870308	ncbi_100859134;ncbi_427746;ncbi_768350
GO:0004448	isocitrate dehydrogenase activity	1	3	0.00707632	0.1186	ncbi_415362
GO:0055102	lipase inhibitor activity	1	3	0.00707632	0.1186	ncbi_100189558
GO:0016491	oxidoreductase activity	4	347	0.00790666	0.1186	ncbi_395706;ncbi_395939;ncbi_415362;ncbi_769927
GO:0016641	oxidoreductase activity, acting on the CH-NH2 group of donors, oxygen as acceptor	1	5	0.0117675	0.14121	ncbi_769927
GO:0004857	enzyme inhibitor activity	2	91	0.0191336	0.165398	ncbi_100189558;ncbi_395404
GO:0042562	hormone binding	1	9	0.0210869	0.165398	ncbi_112531842
GO:0003899	DNA-directed RNA polymerase activity	1	11	0.0257153	0.165398	ncbi_417513
GO:0016638	oxidoreductase activity, acting on the CH-NH2 group of donors	1	11	0.0257153	0.165398	ncbi_769927
GO:0005506	iron ion binding	1	13	0.030323	0.165398	ncbi_396127
GO:0008483	transaminase activity	1	13	0.030323	0.165398	ncbi_431666
GO:0016209	antioxidant activity	1	17	0.0394765	0.185152	ncbi_422810
GO:0016769	transferase activity, transferring nitrogenous groups	1	18	0.0417521	0.185152	ncbi_431666
GO:0016859	cis-trans isomerase activity	1	20	0.0462879	0.185152	ncbi_421186
GO:0034062	RNA polymerase activity	1	20	0.0462879	0.185152	ncbi_417513
PC-vs-BL.P
GO ID	Description	GeneRatio	BgRatio	pvalue	p.adjust	geneID
GO:0048002	antigen processing and presentation of peptide antigen	3	36	6.3243e-05	0.0233143	ncbi_100859134;ncbi_427746;ncbi_768350
GO:0019882	antigen processing and presentation	3	44	0.000115991	0.0233143	ncbi_100859134;ncbi_427746;ncbi_768350
GO:0000082	G1/S transition of mitotic cell cycle	2	22	0.00104748	0.0809065	ncbi_395076;ncbi_424787
GO:0044843	cell cycle G1/S phase transition	2	22	0.00104748	0.0809065	ncbi_395076;ncbi_424787
GO:0019336	phenol-containing compound catabolic process	1	1	0.00221386	0.0809065	ncbi_395939
GO:0042851	L-alanine metabolic process	1	1	0.00221386	0.0809065	ncbi_431666
GO:0042853	L-alanine catabolic process	1	1	0.00221386	0.0809065	ncbi_431666
GO:0044381	glucose import in response to insulin stimulus	1	1	0.00221386	0.0809065	ncbi_424787
GO:0046323	glucose import	1	1	0.00221386	0.0809065	ncbi_424787
GO:0090296	regulation of mitochondrial DNA replication	1	1	0.00221386	0.0809065	ncbi_424787
GO:1901858	regulation of mitochondrial DNA metabolic process	1	1	0.00221386	0.0809065	ncbi_424787
GO:0006266	DNA ligation	1	2	0.00442306	0.111129	ncbi_769927
GO:0006524	alanine catabolic process	1	2	0.00442306	0.111129	ncbi_431666
GO:0006545	glycine biosynthetic process	1	2	0.00442306	0.111129	ncbi_431666
GO:0009070	serine family amino acid biosynthetic process	1	2	0.00442306	0.111129	ncbi_431666
GO:0009080	pyruvate family amino acid catabolic process	1	2	0.00442306	0.111129	ncbi_431666
GO:0019752	carboxylic acid metabolic process	4	323	0.0049354	0.115839	ncbi_100189558;ncbi_395706;ncbi_415362;ncbi_431666
GO:0043436	oxoacid metabolic process	4	333	0.00549942	0.115839	ncbi_100189558;ncbi_395706;ncbi_415362;ncbi_431666
GO:0006082	organic acid metabolic process	4	336	0.00567678	0.115839	ncbi_100189558;ncbi_395706;ncbi_415362;ncbi_431666
GO:0044710	single-organism metabolic process	9	1675	0.00592687	0.115839	ncbi_100189558;ncbi_112531842;ncbi_395706;ncbi_395939;ncbi_415362;ncbi_422810;ncbi_424787;ncbi_431666;ncbi_769927
GO:0006522	alanine metabolic process	1	3	0.00662762	0.115839	ncbi_431666
GO:0009078	pyruvate family amino acid metabolic process	1	3	0.00662762	0.115839	ncbi_431666
GO:0010715	regulation of extracellular matrix disassembly	1	3	0.00662762	0.115839	ncbi_396127
GO:0044770	cell cycle phase transition	2	61	0.00788026	0.126715	ncbi_395076;ncbi_424787
GO:0044772	mitotic cell cycle phase transition	2	61	0.00788026	0.126715	ncbi_395076;ncbi_424787
GO:0010755	regulation of plasminogen activation	1	4	0.00882753	0.131432	ncbi_396127
GO:0046185	aldehyde catabolic process	1	4	0.00882753	0.131432	ncbi_431666
GO:0015758	glucose transport	1	5	0.0110228	0.151766	ncbi_424787
GO:1901616	organic hydroxy compound catabolic process	1	5	0.0110228	0.151766	ncbi_395939
GO:0051336	regulation of hydrolase activity	4	428	0.0131505	0.151766	ncbi_100189558;ncbi_395404;ncbi_417513;ncbi_418146
GO:0006544	glycine metabolic process	1	6	0.0132135	0.151766	ncbi_431666
GO:0006826	iron ion transport	1	6	0.0132135	0.151766	ncbi_396127
GO:0032869	cellular response to insulin stimulus	1	6	0.0132135	0.151766	ncbi_424787
GO:0051004	regulation of lipoprotein lipase activity	1	6	0.0132135	0.151766	ncbi_100189558
GO:0070741	response to interleukin-6	1	6	0.0132135	0.151766	ncbi_424787
GO:0044281	small molecule metabolic process	5	673	0.0136855	0.152821	ncbi_100189558;ncbi_395706;ncbi_415362;ncbi_424787;ncbi_431666
GO:0010829	negative regulation of glucose transport	1	7	0.0153995	0.158734	ncbi_424787
GO:1901606	alpha-amino acid catabolic process	1	7	0.0153995	0.158734	ncbi_431666
GO:1903053	regulation of extracellular matrix organization	1	7	0.0153995	0.158734	ncbi_396127
GO:0019400	alditol metabolic process	1	8	0.017581	0.165871	ncbi_100189558
GO:0071375	cellular response to peptide hormone stimulus	1	8	0.017581	0.165871	ncbi_424787
GO:1901653	cellular response to peptide	1	8	0.017581	0.165871	ncbi_424787
GO:0044237	cellular metabolic process	12	3127	0.0177424	0.165871	ncbi_100189558;ncbi_100859876;ncbi_112531842;ncbi_395706;ncbi_395939;ncbi_415362;ncbi_417513;ncbi_422810;ncbi_424787;ncbi_425522;ncbi_431666;ncbi_769927
GO:0006081	cellular aldehyde metabolic process	1	9	0.0197579	0.180515	ncbi_431666
GO:0070542	response to fatty acid	1	10	0.0219301	0.195909	ncbi_424787
GO:1903047	mitotic cell cycle process	2	108	0.0233843	0.20182	ncbi_395076;ncbi_424787
GO:0071624	positive regulation of granulocyte chemotaxis	1	11	0.0240979	0.20182	ncbi_425522
GO:0090329	regulation of DNA-dependent DNA replication	1	11	0.0240979	0.20182	ncbi_424787
GO:0044255	cellular lipid metabolic process	3	294	0.0258077	0.211138	ncbi_100189558;ncbi_112531842;ncbi_395706
GO:0055090	acylglycerol homeostasis	1	12	0.026261	0.211138	ncbi_100189558
GO:0009063	cellular amino acid catabolic process	1	13	0.0284196	0.21556	ncbi_431666
GO:0070613	regulation of protein processing	1	13	0.0284196	0.21556	ncbi_396127
GO:1903317	regulation of protein maturation	1	13	0.0284196	0.21556	ncbi_396127
GO:0009069	serine family amino acid metabolic process	1	14	0.0305736	0.215646	ncbi_431666
GO:0071622	regulation of granulocyte chemotaxis	1	14	0.0305736	0.215646	ncbi_425522
GO:0001523	retinoid metabolic process	1	15	0.0327231	0.215646	ncbi_112531842
GO:0006801	superoxide metabolic process	1	15	0.0327231	0.215646	ncbi_422810
GO:0006101	citrate metabolic process	1	16	0.0348681	0.215646	ncbi_415362
GO:0006754	ATP biosynthetic process	1	16	0.0348681	0.215646	ncbi_424787
GO:0009145	purine nucleoside triphosphate biosynthetic process	1	16	0.0348681	0.215646	ncbi_424787
GO:0009206	purine ribonucleoside triphosphate biosynthetic process	1	16	0.0348681	0.215646	ncbi_424787
GO:0016101	diterpenoid metabolic process	1	16	0.0348681	0.215646	ncbi_112531842
GO:0035036	sperm-egg recognition	1	16	0.0348681	0.215646	ncbi_395404
GO:0072350	tricarboxylic acid metabolic process	1	16	0.0348681	0.215646	ncbi_415362
GO:1901607	alpha-amino acid biosynthetic process	1	16	0.0348681	0.215646	ncbi_431666
GO:0000278	mitotic cell cycle	2	137	0.036292	0.218557	ncbi_395076;ncbi_424787
GO:0006721	terpenoid metabolic process	1	17	0.0370086	0.218557	ncbi_112531842
GO:1901615	organic hydroxy compound metabolic process	2	139	0.0372653	0.218557	ncbi_100189558;ncbi_395939
GO:0032787	monocarboxylic acid metabolic process	2	141	0.0382488	0.218557	ncbi_100189558;ncbi_395706
GO:0009144	purine nucleoside triphosphate metabolic process	1	18	0.0391445	0.218557	ncbi_424787
GO:0009205	purine ribonucleoside triphosphate metabolic process	1	18	0.0391445	0.218557	ncbi_424787
GO:0046034	ATP metabolic process	1	18	0.0391445	0.218557	ncbi_424787
GO:0009988	cell-cell recognition	1	19	0.041276	0.224229	ncbi_395404
GO:0071417	cellular response to organonitrogen compound	1	19	0.041276	0.224229	ncbi_424787
GO:0008645	hexose transport	1	20	0.0434029	0.23264	ncbi_424787
GO:0042451	purine nucleoside biosynthetic process	1	21	0.0455254	0.236452	ncbi_424787
GO:0046129	purine ribonucleoside biosynthetic process	1	21	0.0455254	0.236452	ncbi_424787
GO:0051129	negative regulation of cellular component organization	2	157	0.0464706	0.236452	ncbi_396127;ncbi_424787
GO:0008652	cellular amino acid biosynthetic process	1	22	0.0476434	0.236452	ncbi_431666
GO:0009914	hormone transport	1	22	0.0476434	0.236452	ncbi_112531842
GO:0015749	monosaccharide transport	1	22	0.0476434	0.236452	ncbi_424787
GO:0006629	lipid metabolic process	3	403	0.0571895	0.244684	ncbi_100189558;ncbi_112531842;ncbi_395706
GO:0010517	regulation of phospholipase activity	1	28	0.0602579	0.244684	ncbi_100189558
GO:0002690	positive regulation of leukocyte chemotaxis	1	32	0.0685792	0.24615	ncbi_425522
GO:0010827	regulation of glucose transport	1	32	0.0685792	0.24615	ncbi_424787
GO:0055092	sterol homeostasis	1	33	0.0706486	0.247719	ncbi_100189558
GO:0060191	regulation of lipase activity	1	34	0.0727136	0.247719	ncbi_100189558
GO:0034612	response to tumor necrosis factor	1	37	0.0788824	0.252177	ncbi_424787
GO:0002687	positive regulation of leukocyte migration	1	39	0.0829733	0.252177	ncbi_425522
GO:0055088	lipid homeostasis	1	39	0.0829733	0.252177	ncbi_100189558
GO:0002688	regulation of leukocyte chemotaxis	1	40	0.0850123	0.252177	ncbi_425522
GO:0016125	sterol metabolic process	1	43	0.0911034	0.25433	ncbi_100189558
GO:0002685	regulation of leukocyte migration	1	50	0.105167	0.265893	ncbi_425522
GO:0008202	steroid metabolic process	1	86	0.174286	0.345509	ncbi_100189558
GO:0006631	fatty acid metabolic process	1	87	0.176131	0.345509	ncbi_395706
GO:0002376	immune system process	3	661	0.176537	0.345509	ncbi_100859134;ncbi_427746;ncbi_768350
GO:0034097	response to cytokine	1	167	0.311728	0.464128	ncbi_424787
GO:0033993	response to lipid	1	174	0.322525	0.466386	ncbi_424787
GO:0002684	positive regulation of immune system process	1	244	0.422008	0.559892	ncbi_425522
GO:0002682	regulation of immune system process	1	420	0.614478	0.728673	ncbi_425522

## Sheet: Table 5
Table 5 GO enrichment analysis in NC-vs-BL
NC-vs-BL.C
GO ID	Description	GeneRatio	BgRatio	pvalue	p.adjust	geneID
GO:0000835	ER ubiquitin ligase complex	1	3	0.0109308	0.407736	ncbi_430766
GO:0032991	macromolecular complex	14	2203	0.016094	0.407736	ncbi_107049046;ncbi_396476;ncbi_396485;ncbi_416651;ncbi_416652;ncbi_417255;ncbi_420332;ncbi_421169;ncbi_422589;ncbi_430766;ncbi_431564;ncbi_693250;ncbi_769410;ncbi_769927
GO:0000153	cytoplasmic ubiquitin ligase complex	1	6	0.0217459	0.407736	ncbi_430766
GO:0033178	proton-transporting two-sector ATPase complex, catalytic domain	1	6	0.0217459	0.407736	ncbi_431564
GO:0000151	ubiquitin ligase complex	2	86	0.0391052	0.450447	ncbi_422589;ncbi_430766
GO:0034358	plasma lipoprotein particle	1	14	0.0500297	0.450447	ncbi_396476
GO:1990777	lipoprotein particle	1	14	0.0500297	0.450447	ncbi_396476
GO:0032994	protein-lipid complex	1	15	0.053509	0.450447	ncbi_396476
NC-vs-BL.F
GO ID	Description	GeneRatio	BgRatio	pvalue	p.adjust	geneID
GO:0042287	MHC protein binding	2	11	0.000677681	0.0709635	ncbi_417255;ncbi_431564
GO:0005198	structural molecule activity	4	142	0.00157371	0.0709635	ncbi_107049046;ncbi_417255;ncbi_421169;ncbi_769410
GO:0016769	transferase activity, transferring nitrogenous groups	2	18	0.00185589	0.0709635	ncbi_415746;ncbi_428743
GO:0046906	tetrapyrrole binding	3	80	0.00288005	0.0709635	ncbi_396485;ncbi_416651;ncbi_416652
GO:0003988	acetyl-CoA C-acyltransferase activity	1	1	0.00360831	0.0709635	ncbi_421587
GO:0047635	alanine-oxo-acid transaminase activity	1	1	0.00360831	0.0709635	ncbi_415746
GO:0030247	polysaccharide binding	1	4	0.014358	0.211412	ncbi_101751402
GO:0061134	peptidase regulator activity	2	55	0.0165876	0.211412	ncbi_395404;ncbi_430766
GO:0002020	protease binding	1	5	0.0179163	0.211412	ncbi_430766
GO:0016641	oxidoreductase activity, acting on the CH-NH2 group of donors, oxygen as acceptor	1	5	0.0179163	0.211412	ncbi_769927
GO:0019902	phosphatase binding	2	65	0.0227242	0.243769	ncbi_101751402;ncbi_430766
GO:0015301	anion:anion antiporter activity	1	7	0.0249956	0.24579	ncbi_396532
GO:0016408	C-acyltransferase activity	1	8	0.0285168	0.246402	ncbi_421587
GO:0022892	substrate-specific transporter activity	5	501	0.0316082	0.246402	ncbi_396485;ncbi_396532;ncbi_416651;ncbi_416652;ncbi_431564
GO:0017111	nucleoside-triphosphatase activity	4	344	0.0336413	0.246402	ncbi_417255;ncbi_421169;ncbi_430766;ncbi_431564
GO:0003899	DNA-directed RNA polymerase activity	1	11	0.0390069	0.246402	ncbi_417513
GO:0016504	peptidase activator activity	1	11	0.0390069	0.246402	ncbi_430766
GO:0016638	oxidoreductase activity, acting on the CH-NH2 group of donors	1	11	0.0390069	0.246402	ncbi_769927
GO:0016462	pyrophosphatase activity	4	373	0.0433382	0.246402	ncbi_417255;ncbi_421169;ncbi_430766;ncbi_431564
GO:0016817	hydrolase activity, acting on acid anhydrides	4	378	0.0451566	0.246402	ncbi_417255;ncbi_421169;ncbi_430766;ncbi_431564
GO:0016818	hydrolase activity, acting on acid anhydrides, in phosphorus-containing anhydrides	4	378	0.0451566	0.246402	ncbi_417255;ncbi_421169;ncbi_430766;ncbi_431564
GO:0008483	transaminase activity	1	13	0.0459394	0.246402	ncbi_415746
GO:0001871	pattern binding	1	14	0.0493875	0.249677	ncbi_101751402
GO:0003779	actin binding	1	76	0.241202	0.517488	ncbi_769410
GO:0008289	lipid binding	1	236	0.579305	0.670176	ncbi_769410
NC-vs-BL.P
GO ID	Description	GeneRatio	BgRatio	pvalue	p.adjust	geneID
GO:0015669	gas transport	3	12	6.418e-06	0.00311915	ncbi_396485;ncbi_416651;ncbi_416652
GO:0006754	ATP biosynthetic process	2	16	0.00116121	0.0796314	ncbi_424787;ncbi_431564
GO:0009145	purine nucleoside triphosphate biosynthetic process	2	16	0.00116121	0.0796314	ncbi_424787;ncbi_431564
GO:0009206	purine ribonucleoside triphosphate biosynthetic process	2	16	0.00116121	0.0796314	ncbi_424787;ncbi_431564
GO:0006778	porphyrin-containing compound metabolic process	2	18	0.00147466	0.0796314	ncbi_396311;ncbi_769410
GO:0009144	purine nucleoside triphosphate metabolic process	2	18	0.00147466	0.0796314	ncbi_424787;ncbi_431564
GO:0009205	purine ribonucleoside triphosphate metabolic process	2	18	0.00147466	0.0796314	ncbi_424787;ncbi_431564
GO:0033013	tetrapyrrole metabolic process	2	18	0.00147466	0.0796314	ncbi_396311;ncbi_769410
GO:0046034	ATP metabolic process	2	18	0.00147466	0.0796314	ncbi_424787;ncbi_431564
GO:0042451	purine nucleoside biosynthetic process	2	21	0.002012	0.0821164	ncbi_424787;ncbi_431564
GO:0046129	purine ribonucleoside biosynthetic process	2	21	0.002012	0.0821164	ncbi_424787;ncbi_431564
GO:0046483	heterocycle metabolic process	9	996	0.00300725	0.0821164	ncbi_107049046;ncbi_396311;ncbi_417513;ncbi_424326;ncbi_424787;ncbi_430766;ncbi_431564;ncbi_769410;ncbi_769927
GO:0044381	glucose import in response to insulin stimulus	1	1	0.0032101	0.0821164	ncbi_424787
GO:0046323	glucose import	1	1	0.0032101	0.0821164	ncbi_424787
GO:0090296	regulation of mitochondrial DNA replication	1	1	0.0032101	0.0821164	ncbi_424787
GO:1901858	regulation of mitochondrial DNA metabolic process	1	1	0.0032101	0.0821164	ncbi_424787
GO:0006725	cellular aromatic compound metabolic process	9	1017	0.00347043	0.0821164	ncbi_107049046;ncbi_396311;ncbi_417513;ncbi_424326;ncbi_424787;ncbi_430766;ncbi_431564;ncbi_769410;ncbi_769927
GO:0009168	purine ribonucleoside monophosphate biosynthetic process	2	28	0.00357156	0.0821164	ncbi_424787;ncbi_431564
GO:0009163	nucleoside biosynthetic process	2	29	0.0038285	0.0821164	ncbi_424787;ncbi_431564
GO:0042455	ribonucleoside biosynthetic process	2	29	0.0038285	0.0821164	ncbi_424787;ncbi_431564
GO:1901659	glycosyl compound biosynthetic process	2	29	0.0038285	0.0821164	ncbi_424787;ncbi_431564
GO:0009167	purine ribonucleoside monophosphate metabolic process	2	30	0.00409383	0.0821164	ncbi_424787;ncbi_431564
GO:0009127	purine nucleoside monophosphate biosynthetic process	2	31	0.00436748	0.0821164	ncbi_424787;ncbi_431564
GO:0009201	ribonucleoside triphosphate biosynthetic process	2	31	0.00436748	0.0821164	ncbi_424787;ncbi_431564
GO:0046128	purine ribonucleoside metabolic process	2	31	0.00436748	0.0821164	ncbi_424787;ncbi_431564
GO:0009142	nucleoside triphosphate biosynthetic process	2	32	0.00464941	0.0821164	ncbi_424787;ncbi_431564
GO:0042278	purine nucleoside metabolic process	2	32	0.00464941	0.0821164	ncbi_424787;ncbi_431564
GO:0009126	purine nucleoside monophosphate metabolic process	2	33	0.00493956	0.0821164	ncbi_424787;ncbi_431564
GO:0070741	response to interleukin-6	1	6	0.0191119	0.134265	ncbi_424787
GO:0001676	long-chain fatty acid metabolic process	1	10	0.0316567	0.181002	ncbi_396214
GO:0001909	leukocyte mediated cytotoxicity	1	10	0.0316567	0.181002	ncbi_417255
GO:0070542	response to fatty acid	1	10	0.0316567	0.181002	ncbi_424787
GO:0008645	hexose transport	1	20	0.0623448	0.246338	ncbi_424787
GO:0000082	G1/S transition of mitotic cell cycle	1	22	0.0683687	0.258186	ncbi_424787
GO:0015749	monosaccharide transport	1	22	0.0683687	0.258186	ncbi_424787
GO:0015988	energy coupled proton transmembrane transport, against electrochemical gradient	1	22	0.0683687	0.258186	ncbi_431564
GO:0044843	cell cycle G1/S phase transition	1	22	0.0683687	0.258186	ncbi_424787
GO:0061515	myeloid cell development	1	23	0.0713666	0.264765	ncbi_396311
GO:0002762	negative regulation of myeloid leukocyte differentiation	1	24	0.0743553	0.269677	ncbi_420332
GO:0045638	negative regulation of myeloid cell differentiation	1	25	0.0773346	0.278404	ncbi_420332
GO:1902106	negative regulation of leukocyte differentiation	1	29	0.0891596	0.295528	ncbi_420332
GO:0010827	regulation of glucose transport	1	32	0.0979321	0.306864	ncbi_424787
GO:0034612	response to tumor necrosis factor	1	37	0.112372	0.31965	ncbi_424787
GO:0002443	leukocyte mediated immunity	1	39	0.118085	0.326077	ncbi_417255
GO:0007049	cell cycle	3	397	0.132959	0.33481	ncbi_417255;ncbi_420332;ncbi_424787
GO:0002761	regulation of myeloid leukocyte differentiation	1	53	0.157096	0.358444	ncbi_420332
GO:0045637	regulation of myeloid cell differentiation	1	60	0.175971	0.379109	ncbi_420332
GO:0016055	Wnt signaling pathway	1	61	0.178634	0.379109	ncbi_420332
GO:0044770	cell cycle phase transition	1	61	0.178634	0.379109	ncbi_424787
GO:0044772	mitotic cell cycle phase transition	1	61	0.178634	0.379109	ncbi_424787
GO:0048534	hematopoietic or lymphoid organ development	2	270	0.214496	0.416979	ncbi_396311;ncbi_769410
GO:0030099	myeloid cell differentiation	1	82	0.232673	0.429949	ncbi_396311
GO:0002520	immune system development	2	289	0.237142	0.434909	ncbi_396311;ncbi_769410
GO:0006631	fatty acid metabolic process	1	87	0.245024	0.444335	ncbi_396214
GO:0002683	negative regulation of immune system process	1	94	0.261994	0.464705	ncbi_420332
GO:1902105	regulation of leukocyte differentiation	1	95	0.264388	0.465553	ncbi_420332
GO:0022402	cell cycle process	2	322	0.276804	0.478625	ncbi_420332;ncbi_424787
GO:1903047	mitotic cell cycle process	1	108	0.294836	0.487381	ncbi_424787
GO:0002252	immune effector process	1	121	0.324064	0.509853	ncbi_417255
GO:0002376	immune system process	3	661	0.357443	0.542678	ncbi_396311;ncbi_417255;ncbi_769410
GO:0000278	mitotic cell cycle	1	137	0.358435	0.542678	ncbi_424787
GO:0034097	response to cytokine	1	167	0.418388	0.598048	ncbi_424787
GO:0033993	response to lipid	1	174	0.431577	0.604435	ncbi_424787
GO:0044255	cellular lipid metabolic process	1	294	0.617483	0.763605	ncbi_396214
GO:0006629	lipid metabolic process	1	403	0.734334	0.841713	ncbi_396214
GO:0002682	regulation of immune system process	1	420	0.749121	0.854631	ncbi_420332

## Sheet: Table 6
Table 6 KEGG pathways enrichment analysis among three groups
NC-vs-BL
KEGG_A_class	KEGG_B_class	Pathway	NC-vs-BL (20)	All (4860)	Pvalue	Qvalue	Pathway ID	Genes	K_IDs
Cellular Processes	Cellular commiunity	Gap junction	3	89	0.00540195	0.259294	ko04540	ncbi_100857247;ncbi_417255;ncbi_421169	K07374+K07375+K07374
Cellular Processes	Transport and catabolism	Phagosome	3	156	0.0247663	0.32066	ko04145	ncbi_100857247;ncbi_417255;ncbi_421169	K07374+K07375+K07374
Metabolism	Lipid metabolism	Synthesis and degradation of ketone bodies	1	10	0.0404352	0.32066	ko00072	ncbi_421587	K00626
Environmental Information Processing	Signal transduction	ErbB signaling pathway	2	83	0.0448778	0.32066	ko04012	XLOC_015856;ncbi_420332	K01116+K04377
Metabolism	Global and Overview	Metabolic pathways	8	1170	0.0843362	0.32066	ko01100	XLOC_015856;ncbi_415746;ncbi_421587;ncbi_422828;ncbi_424326;ncbi_428479;ncbi_428743;ncbi_431564	K01116+K00814+K00626+K18152+K00757+K00742+K14286+K02132
Metabolism	Lipid metabolism	Fatty acid degradation	1	36	0.138424	0.32066	ko00071	ncbi_421587	K00626
Metabolism	Global and Overview	Fatty acid metabolism	1	48	0.180371	0.32066	ko01212	ncbi_421587
Environmental Information Processing	Signal transduction	VEGF signaling pathway	1	62	0.226858	0.368129	ko04370	XLOC_015856	K01116
Environmental Information Processing	Signal transduction	TGF-beta signaling pathway	1	83	0.291918	0.424608	ko04350	ncbi_420332	K04377
Cellular Processes	Cell growth and death	Cell cycle	1	119	0.39152	0.475972	ko04110	ncbi_420332	K04377
Environmental Information Processing	Signal transduction	Wnt signaling pathway	1	128	0.414255	0.484981	ko04310	ncbi_420332	K04377
Environmental Information Processing	Signal transduction	Jak-STAT signaling pathway	1	147	0.459628	0.52529	ko04630	ncbi_420332	K04377
Environmental Information Processing	Signal transduction	MAPK signaling pathway	1	240	0.637565	0.665286	ko04010	ncbi_420332	K04377
PC-vs-BL
KEGG_A_class	KEGG_B_class	Pathway	NC-vs-BL (20)	All (4860)	Pvalue	Qvalue	Pathway ID	Genes	K_IDs
Organismal Systems	Excretory system	Aldosterone-regulated sodium reabsorption	1	1	0.0037037	0.144445	ko04960	ncbi_107055431	K13305
Human Diseases	Infectious diseases	Herpes simplex infection	3	178	0.0262847	0.397991	ko05168	ncbi_426516;ncbi_427134;ncbi_768350	K12886+K02207+K06751
Metabolism	Metabolism of cofactors and vitamins	Folate biosynthesis	1	12	0.0435985	0.397991	ko00790	ncbi_100859876	K01077
Metabolism	Global and Overview	2-Oxocarboxylic acid metabolism	1	13	0.0471495	0.397991	ko01210	ncbi_415746	K00814
Metabolism	Lipid metabolism	Biosynthesis of unsaturated fatty acids	1	27	0.0955743	0.414155	ko01040	ncbi_395706	K00507
Metabolism	Global and Overview	Fatty acid metabolism	1	48	0.163874	0.452741	ko01212	ncbi_395706	K00507
Environmental Information Processing	Signal transduction	Notch signaling pathway	1	48	0.163874	0.452741	ko04330	XLOC_002046	K06062
Environmental Information Processing	Signal transduction	VEGF signaling pathway	1	62	0.206669	0.452741	ko04370	XLOC_015856	K01116
Organismal Systems	Endocrine system	PPAR signaling pathway	1	71	0.233078	0.452741	ko03320	ncbi_395706	K00507
Metabolism	Global and Overview	Metabolic pathways	6	1170	0.250966	0.452741	ko01100	XLOC_015856;ncbi_100859876;ncbi_415746;ncbi_417757;ncbi_426785;ncbi_431564	K01116+K01077+K00814+K14157+K00463+K02132
Environmental Information Processing	Signal transduction	ErbB signaling pathway	1	83	0.267001	0.452741	ko04012	XLOC_015856	K01116
Environmental Information Processing	Signal transduction	TGF-beta signaling pathway	1	83	0.267001	0.452741	ko04350	ncbi_769000	K04500
Cellular Processes	Cell growth and death	Cell cycle	1	119	0.360468	0.47491	ko04110	ncbi_769000	K04500
Environmental Information Processing	Signal transduction	Jak-STAT signaling pathway	1	147	0.425257	0.486386	ko04630	ncbi_396488	K05420
Environmental Information Processing	Signaling molecules and interaction	Cytokine-cytokine receptor interaction	1	209	0.547347	0.561751	ko04060	ncbi_396488	K05420
NC-vs-PC
KEGG_A_class	KEGG_B_class	Pathway	NC-vs-BL (20)	All (4860)	Pvalue	Qvalue	Pathway ID	Genes	K_IDs
Cellular Processes	Transport and catabolism	Endocytosis	4	271	0.00228413	0.0398498	ko04144	ncbi_100859134;ncbi_418146;ncbi_427746;ncbi_768350	K06751+K12495+K06751+K06751
Environmental Information Processing	Signaling molecules and interaction	Cell adhesion molecules (CAMs)	3	142	0.00339191	0.0398498	ko04514	ncbi_100859134;ncbi_427746;ncbi_768350	K06751+K06751+K06751
Cellular Processes	Transport and catabolism	Phagosome	3	156	0.00442775	0.0398498	ko04145	ncbi_100859134;ncbi_427746;ncbi_768350	K06751+K06751+K06751
Human Diseases	Infectious diseases	Herpes simplex infection	3	178	0.0064143	0.0432965	ko05168	ncbi_100859134;ncbi_427746;ncbi_768350	K06751+K06751+K06751
Metabolism	Metabolism of cofactors and vitamins	Folate biosynthesis	1	12	0.0268549	0.130783	ko00790	ncbi_100859876	K01077
Metabolism	Global and Overview	2-Oxocarboxylic acid metabolism	1	13	0.029063	0.130783	ko01210	ncbi_415362	K00030
Metabolism	Lipid metabolism	Biosynthesis of unsaturated fatty acids	1	27	0.0595011	0.174714	ko01040	ncbi_395706	K00507
Metabolism	Global and Overview	Fatty acid metabolism	1	48	0.103534	0.174714	ko01212	ncbi_395706	K00507
Organismal Systems	Endocrine system	PPAR signaling pathway	1	71	0.149604	0.212595	ko03320	ncbi_395706	K00507
Environmental Information Processing	Signal transduction	TGF-beta signaling pathway	1	83	0.172776	0.233247	ko04350	ncbi_395076	K04685
Cellular Processes	Cell growth and death	Cell cycle	1	119	0.238891	0.280437	ko04110	ncbi_395076	K04685
Metabolism	Global and Overview	Metabolic pathways	3	1170	0.515916	0.515916	ko01100	ncbi_100859876;ncbi_415362;ncbi_431666	K01077+K00030+K00827

## Sheet: Table 7
Table 7 7 genes correlated with immune response and metabolic process
Id	NC vs PC (Pvalue)	Symbol	Description	KEGG_A_class	KEGG_B_class	Pathway	K_ID	GO Component	GO Function	GO Process
ncbi_768350	1.92e-08	MHCIY	PREDICTED: MHC-like class I Y isoform X2 [Gallus gallus]	Cellular Processes;Human Diseases;Environmental Information Processing	Signaling molecules and interaction;Transport and catabolism;Infectious diseases	ko04144//Endocytosis;ko05168//Herpes simplex infection;ko04145//Phagosome;ko04514//Cell adhesion molecules (CAMs)	K06751	GO:0032991//macromolecular complex;GO:0043234//protein complex;GO:0005886//plasma membrane;GO:0044459//plasma membrane part;GO:0044464//cell part;GO:0044425//membrane part;GO:0098796//membrane protein complex;GO:0071944//cell periphery;GO:0031224//intrinsic component of membrane;GO:0005623//cell;GO:0016020//membrane;GO:0098797//plasma membrane protein complex;GO:0042611//MHC protein complex	GO:0003823//antigen binding;GO:0005488//binding	GO:0048002//antigen processing and presentation of peptide antigen;GO:0002376//immune system process;GO:0019882//antigen processing and presentation
ncbi_395706	2.44e-07	SCD	acyl-CoA desaturase [Gallus gallus]	Metabolism;Organismal Systems	Lipid metabolism;Global and Overview;Endocrine system	ko03320//PPAR signaling pathway;ko01212//Fatty acid metabolism;ko01040//Biosynthesis of unsaturated fatty acids	K00507	GO:0044425//membrane part;GO:0043231//intracellular membrane-bounded organelle;GO:0016020//membrane;GO:0031224//intrinsic component of membrane;GO:0005622//intracellular;GO:0044464//cell part;GO:0043229//intracellular organelle;GO:0005623//cell;GO:0043226//organelle;GO:0044424//intracellular part;GO:0043227//membrane-bounded organelle	GO:0005488//binding;GO:0046872//metal ion binding;GO:0003824//catalytic activity;GO:0016705//oxidoreductase activity, acting on paired donors, with incorporation or reduction of molecular oxygen;GO:0046914//transition metal ion binding;GO:0043167//ion binding;GO:0043169//cation binding;GO:0016491//oxidoreductase activity	GO:0044281//small molecule metabolic process;GO:0006082//organic acid metabolic process;GO:0043436//oxoacid metabolic process;GO:0044710//single-organism metabolic process;GO:0044763//single-organism cellular process;GO:0009987//cellular process;GO:0008152//metabolic process;GO:0006631//fatty acid metabolic process;GO:0044699//single-organism process;GO:0006629//lipid metabolic process;GO:0044255…
ncbi_100859876	0.00011572	ALPP	PREDICTED: intestinal-type alkaline phosphatase [Gallus gallus]	Metabolism	Metabolism of cofactors and vitamins;Global and Overview	ko01100//Metabolic pathways;ko00790//Folate biosynthesis	K01077	-	GO:0016787//hydrolase activity;GO:0016788//hydrolase activity, acting on ester bonds;GO:0042578//phosphoric ester hydrolase activity;GO:0003824//catalytic activity	GO:0006796//phosphate-containing compound metabolic process;GO:0044237//cellular metabolic process;GO:0008152//metabolic process;GO:0009987//cellular process;GO:0006793//phosphorus metabolic process
ncbi_771804	2.25e-07	LOC771804	PREDICTED: T-cell surface glycoprotein CD8 alpha chain-like isoform X1 [Gallus gallus]
ncbi_100049618	9.78e-05	FCER1G	high affinity immunoglobulin epsilon receptor subunit gamma precursor [Gallus gallus]
ncbi_107050390	0.000212439	LOC107050390	PREDICTED: leukocyte immunoglobulin-like receptor subfamily A member 2 [Gallus gallus]
ncbi_426119	9.41e-06	CHIR-B3	immunoglobulin-like receptor CHIR-B3 precursor [Gallus gallus]
